# Supplementary material for: Administration Timing of Respiratory Syncytial Virus Preventatives Among Commercially Insured Populations in the United States: 2024–2025 RSV Season
Source: Vaccines (Basel). 2026 May 25;14(6):471. doi: 10.3390/vaccines14060471 (PMC13307636; doi:10.3390/vaccines14060471)
Supplement: Supplementary file 1 [file vaccines-14-00471-s001.zip]

Archive with 1 entries (1 files):
- vaccines-4291915-supplementary.pdf
